# Supplementary material for: Near-Infrared Luminescence from Transparent Thin Films of Copper(I) Thiocyanate Modified with 2‑Mercaptobenzothiazole via Excited-State Symmetry Breaking
Source: Inorg Chem. 2026 Apr 9;65(15):8336–49. doi: 10.1021/acs.inorgchem.5c05480 (PMC13100947; doi:10.1021/acs.inorgchem.5c05480)
Supplement: Supplementary file 2 [file ic5c05480_si_002.xlsx]

## Sheet: Sheet1
Spectrum			Intermolecular		Intramolecular
Mode	v [cm^-1]	I [Ang^4 amu^-1]	Stretch	Bend	Stretch	Bend
1	Bulk translation modes ignored		0.055	0.629	0.002	0.493
2			0.006	0.688	0.001	0.497
3	115	1463.48	0.164	0.255	0.001	0.187
4	123.946	20.9846	0.025	0.198	0.03	0.409
5	136.514	926.261	0.025	0.362	0.048	0.414
6	137.161	1135.83	0.024	0.485	0.028	0.376
7	140.676	252.284	0.083	0.635	0.003	0.391
8	146.905	156.291	0.085	0.471	0.034	0.311
9	150.614	791.471	0.051	0.676	0.052	0.348
10	150.891	213.766	0.083	0.625	0.025	0.316
11	152.819	168.279	0.092	0.701	0.023	0.379
12	154.071	1087.88	0.118	0.871	0.048	0.275
13	154.652	615.384	0.066	0.611	0.006	0.248
14	158.888	470.679	0.096	0.678	0.007	0.346
15	159.393	441.622	0.111	0.701	0.032	0.465
16	160.195	814.385	0.066	0.347	0.012	0.239
17	161.955	496.088	0.113	0.507	0.033	0.521
18	164.052	333.055	0.032	0.502	0.02	0.39
19	166.72	74.0761	0.1	0.38	0.033	0.33
20	167.113	117.466	0.059	0.583	0.013	0.242
21	167.862	114.888	0.181	0.77	0.096	0.369
22	168.29	69.3837	0.21	0.422	0.034	0.23
23	170.84	65.9753	0.133	0.777	0.04	0.262
24	172.398	131.09	0.126	0.583	0.039	0.252
25	174.176	22.1383	0.184	0.746	0.076	0.309
26	179.182	257.318	0.14	0.473	0.171	0.349
27	179.274	168.817	0.141	0.47	0.169	0.348
28	181.721	20.2831	0.083	0.465	0.023	0.319
29	182.536	335.637	0.092	0.441	0.138	0.428
30	184.101	203.178	0.065	0.325	0.105	0.253
31	184.593	14.2272	0.223	0.511	0.024	0.215
32	186.886	263.542	0.097	0.248	0.149	0.362
33	189.96	57.0118	0.19	1.204	0.072	0.242
34	192.195	19.7401	0.208	0.596	0.056	0.407
35	194.448	241.501	0.056	0.906	0.144	0.414
36	194.735	54.8967	0.196	1.255	0.095	0.277
37	196.978	172.6	0.27	0.695	0.111	0.371
38	198.627	529.865	0.176	0.8	0.208	0.368
39	200.073	124.761	0.105	0.933	0.074	0.416
40	203.391	117.553	0.084	1.59	0.07	0.362
41	204.491	462.626	0.17	0.8	0.069	0.483
42	206.839	109.428	0.277	1.104	0.027	0.42
43	208.502	585.795	0.253	0.943	0.072	0.316
44	209.151	881.324	0.231	0.898	0.184	0.49
45	210.284	387.284	0.2	1.029	0.074	0.628
46	210.805	653.407	0.068	0.599	0.228	0.55
47	216.671	1026.66	0.268	0.858	0.164	0.354
48	220.817	315.197	0.227	0.942	0.054	0.407
49	220.895	40.939	0.308	0.894	0.028	0.378
50	223.794	188.998	0.137	0.808	0.048	0.283
51	227.534	124.569	0.497	0.353	0.028	0.54
52	230.342	60.6589	0.517	0.419	0.077	0.803
53	230.599	121.011	0.28	0.482	0.107	0.547
54	232.43	92.0814	0.276	0.821	0.025	0.272
55	233.81	608.929	0.343	0.469	0.102	0.703
56	234.812	79.5395	0.363	0.515	0.038	0.394
57	236.17	396.571	0.589	0.5	0.044	0.563
58	237.334	847.269	0.276	0.515	0.047	0.667
59	239.892	124.496	0.402	0.665	0.153	0.489
60	243.048	443.747	0.616	0.405	0.26	0.694
61	246.576	115.676	0.709	0.48	0.087	0.739
62	247.548	119.051	1.5	0.477	0.078	0.354
63	248.061	30.1492	0.299	0.444	0.219	0.659
64	252.735	93.8697	1.175	0.492	0.04	0.56
65	253.663	144.847	1.504	0.448	0.1	0.406
66	255.413	32.9753	0.262	0.457	0.192	0.705
67	259.054	180.328	0.577	0.447	0.168	0.482
68	260.353	470.829	1.057	0.64	0.032	0.723
69	266.677	154.8	0.698	0.331	0.085	1.147
70	267.852	134.28	0.242	0.172	0.19	1.44
71	270.785	336.342	0.781	0.472	0.116	1.101
72	271.119	136.624	0.438	0.192	0.181	1.469
73	272.636	104.569	0.31	0.335	0.045	0.861
74	277.38	305.308	0.137	0.26	0.047	0.894
75	288.614	5349.96	0.445	0.486	0.469	0.195
76	291.323	149.434	0.441	0.494	0.218	0.295
77	293.235	297.047	0.407	0.482	0.487	0.128
78	297.302	5027.76	0.502	0.447	0.483	0.23
79	299.493	51.2055	0.131	0.284	0.363	0.592
80	303.38	57.3525	0.154	0.203	1.186	0.458
81	307.801	806.308	0.278	0.316	1.081	0.495
82	309.747	80.165	0.056	0.472	1.017	0.257
83	309.819	58.6022	0.194	0.342	1.109	0.253
84	314.349	1111.36	0.3	0.3	0.301	0.5
85	314.645	41.0172	0.381	0.421	0.568	0.32
86	315.264	134.625	0.439	0.611	0.032	0.297
87	316.853	5026.94	0.445	0.605	0.169	0.391
88	317.96	26.1303	0.264	0.391	0.617	0.305
89	320.972	134.565	0.114	0.317	0.526	0.614
90	321.531	4988.62	0.094	0.304	0.554	0.605
91	327.571	152.447	0.315	0.486	0.597	0.337
92	329.133	754.327	0.265	0.413	0.547	0.311
93	358.621	1990.04	0.084	1.155	0.37	0.618
94	359.676	37.6892	0.112	1.03	0.393	0.555
95	359.989	186.21	0.184	1.145	0.38	0.652
96	360.675	1894.01	0.171	1.044	0.333	0.605
97	385.916	21.231	0.088	0.056	0.117	0.126
98	387.281	99.3007	0.028	0.052	0.037	0.184
99	393.637	1152.06	0.053	0.126	0.135	0.104
100	397.432	50.166	0.397	0.639	0.04	0.188
101	397.601	111.197	0.048	0.102	0.04	0.212
102	399.905	2569.87	0.332	0.62	0.085	0.085
103	401.069	63.9576	0.416	0.448	0.043	0.203
104	401.278	46.7081	0.383	0.348	0.045	0.209
105	403.83	7045.3	0.126	0.178	0.334	0.821
106	405.594	89.8612	0.092	0.191	0.327	0.857
107	405.995	79.1985	0.092	0.356	0.375	0.784
108	406.018	6560.39	0.106	0.279	0.289	0.731
109	408.906	102.654	0.165	0.575	0.108	0.445
110	409.038	249.129	0.205	0.653	0.129	0.341
111	409.697	29.7879	0.224	0.611	0.105	0.266
112	410.696	130.193	0.222	0.645	0.16	0.304
113	496.774	235.521	0.031	0.107	0.104	0.252
114	496.778	26.0193	0.028	0.098	0.119	0.25
115	497.234	23.6529	0.078	0.313	0.106	0.155
116	497.49	115.614	0.093	0.39	0.021	0.094
117	498.308	17.2387	0.028	0.206	0.112	0.328
118	498.423	25.1245	0.036	0.084	0.149	0.365
119	499.058	114.045	0.087	0.334	0.062	0.089
120	499.095	18.4084	0.069	0.257	0.118	0.168
121	504.84	5.94054	0.03	0.133	0.105	0.17
122	505.551	41.127	0.03	0.121	0.083	0.181
123	507.748	2.7745	0.003	0.094	0.135	0.249
124	508.468	5.07566	0.048	0.095	0.078	0.265
125	512.692	33.9541	0.065	0.267	0.034	0.042
126	513.214	2.98623	0.058	0.243	0.023	0.061
127	515.677	6.55174	0.069	0.23	0.034	0.039
128	517.583	30.2799	0.07	0.215	0.031	0.048
129	529.013	583.868	0.02	0.064	0.021	0.035
130	529.122	33.7054	0.021	0.064	0.028	0.015
131	535.938	150.359	0.034	0.072	0.021	0.09
132	536.002	579.003	0.04	0.082	0.031	0.051
133	538.89	4.17081	0.023	0.071	0.081	0.169
134	538.974	197.66	0.021	0.062	0.068	0.153
135	540.581	495.065	0.023	0.113	0.073	0.166
136	541.011	4.57313	0.021	0.124	0.073	0.178
137	568.924	47.0849	0.173	0.272	0.077	0.694
138	569.058	138.9	0.179	0.271	0.076	0.709
139	572.266	5.83164	0.115	0.276	0.029	0.679
140	572.393	59.11	0.121	0.275	0.024	0.697
141	582.437	3.89872	0.257	0.188	0.648	0.204
142	582.488	5.42166	0.261	0.193	0.667	0.211
143	583.594	56.672	0.28	0.16	0.653	0.129
144	583.727	3.17155	0.287	0.167	0.674	0.124
145	609.251	7.69479	0.069	0.12	0.07	0.161
146	609.561	106.435	0.058	0.156	0.079	0.143
147	610.202	9.63044	0.105	0.2	0.049	0.091
148	610.403	6.89009	0.104	0.157	0.017	0.141
149	611.031	107.013	0.072	0.158	0.101	0.128
150	611.071	9.28711	0.049	0.079	0.099	0.202
151	611.129	0.361443	0.071	0.083	0.105	0.178
152	611.189	21.9198	0.104	0.14	0.16	0.156
153	621.075	172.7	0.037	0.063	0.046	0.245
154	621.638	0.503681	0.052	0.079	0.063	0.325
155	622.942	26.9403	0.014	0.097	0.025	0.323
156	623.253	179.083	0.014	0.109	0.051	0.267
157	626.728	43.0531	0.036	0.228	0.024	0.106
158	627.235	278.172	0.04	0.2	0.023	0.116
159	631.548	409.384	0.081	0.182	0.027	0.026
160	632.633	43.3495	0.076	0.188	0.019	0.039
161	671.91	396.201	0.068	0.256	0.189	0.638
162	672.559	537.317	0.126	0.412	0.152	0.562
163	672.566	18.5755	0.141	0.507	0.069	0.385
164	673.328	176.106	0.046	0.116	0.187	0.532
165	674.52	5.9535	0.162	0.473	0.093	0.459
166	674.897	18.5236	0.124	0.475	0.091	0.431
167	680.597	158.267	0.252	0.56	0.033	0.124
168	681.401	5.63142	0.262	0.608	0.064	0.208
169	710.853	52.214	0.037	0.1	0.401	0.622
170	712.63	382.862	0.069	0.142	0.4	0.632
171	713.613	40.5633	0.363	0.628	0.18	0.209
172	713.895	52.988	0.326	0.589	0.089	0.145
173	714.921	353.518	0.219	0.377	0.371	0.453
174	715.579	38.0465	0.167	0.262	0.385	0.489
175	717.282	16.2773	0.348	0.511	0.138	0.188
176	717.702	95.0231	0.339	0.473	0.184	0.207
177	770.32	42.1767	0.603	1.2	0.042	0.215
178	770.687	21.4204	0.527	1.112	0.061	0.174
179	771.604	97.037	0.696	0.808	0.014	0.127
180	772.215	27.0723	0.634	0.713	0.017	0.158
181	784.693	23.4463	0.07	0.049	0.56	1.027
182	784.853	59.239	0.055	0.026	0.577	0.599
183	785.219	10.0868	0.051	0.045	0.499	0.964
184	785.225	17.8637	0.069	0.033	0.598	0.809
185	813.254	138.743	0.217	0.978	0.023	1.14
186	813.389	26.3729	0.139	0.728	0.066	1.785
187	814.352	29.2873	0.159	0.985	0.069	1.117
188	814.76	172.791	0.184	0.843	0.075	1.669
189	816.758	473.528	0.378	0.282	0.067	0.973
190	816.94	18.6667	0.373	0.346	0.025	0.653
191	821.59	73.201	0.066	0.062	0.419	0.623
192	821.674	330.775	0.103	0.106	0.424	0.583
193	825.304	138.037	0.046	0.489	0.153	0.522
194	827.297	116.489	0.055	0.401	0.175	0.579
195	827.824	805.683	0.009	0.24	0.389	1.16
196	829.631	114.051	0.039	0.357	0.381	1.194
197	830.004	116.095	0.009	0.193	0.152	0.762
198	831.173	601.973	0.027	0.114	0.013	0.461
199	832.487	66.3121	0.061	0.718	0.236	1.188
200	832.603	188.792	0.025	0.667	0.183	0.891
201	833.271	8.24082	0.085	0.304	0.194	0.925
202	833.473	49.1373	0.06	0.155	0.202	0.706
203	836.657	320.873	0.12	0.685	0.099	0.831
204	840.592	13.524	0.306	2.388	0.186	1.778
205	841.156	136.516	0.335	2.312	0.16	1.121
206	844.416	506.033	0.292	2.651	0.081	1.967
207	844.669	23.1456	0.139	1.983	0.119	2.595
208	846.599	101.684	0.115	0.775	0.128	0.975
209	847.593	476.524	0.094	0.931	0.116	1.571
210	848.977	16.5559	0.014	0.42	0.108	0.751
211	854.525	472.9	0.1	1.028	0.099	0.947
212	855.736	1043.39	0.049	0.779	0.083	0.898
213	859.365	1542.22	0.222	1.675	0.074	0.648
214	865.013	475.957	0.17	1.232	0.05	0.281
215	880.752	1202.39	0.129	2.621	0.087	1.787
216	880.801	1874.56	0.131	2.624	0.092	1.872
217	940.055	23.4393	0.02	1.238	0.09	1.298
218	940.213	5.8573	0.016	1.047	0.058	1.086
219	941.718	160.554	0.031	1.051	0.088	1.201
220	942.492	10.909	0.014	1.286	0.113	1.464
221	945.919	30.9161	0.032	0.623	0.033	0.473
222	945.986	1355.9	0.013	0.466	0.03	0.318
223	949.054	99.5647	0.013	0.304	0.021	0.377
224	951.143	328.314	0.018	0.302	0.017	0.382
225	954.538	51.7475	0.017	0.345	0.042	0.189
226	955.696	106.268	0.022	0.311	0.029	0.269
227	959.101	337.572	0.014	0.229	0.087	0.46
228	959.854	49.5826	0.007	0.243	0.049	0.405
229	975.391	256.265	0.059	0.158	0.612	0.536
230	975.412	279.409	0.102	0.222	0.679	0.562
231	976.124	5905.87	0.215	0.297	0.711	0.551
232	976.185	256.329	0.074	0.16	0.647	0.473
233	978.913	284.979	0.66	0.861	0.107	0.108
234	979.079	6050.38	0.518	0.675	0.212	0.184
235	979.862	76.3951	0.709	0.811	0.058	0.127
236	980.157	62.7178	0.57	0.656	0.194	0.187
237	1027.74	2404.56	0.029	0.113	0.008	0.029
238	1028.44	285.661	0.03	0.112	0.006	0.029
239	1036.2	229.256	0.009	0.036	0.013	0.093
240	1036.5	2417.57	0.01	0.037	0.012	0.078
241	1039.7	672.495	0.035	0.104	0.017	0.073
242	1040.52	3488.91	0.028	0.087	0.02	0.054
243	1042.45	179.86	0.006	0.121	0.021	0.106
244	1042.86	644.449	0.016	0.129	0.017	0.102
245	1074.41	3631.46	0.007	0.045	0.011	0.031
246	1075.42	170.619	0.002	0.042	0.013	0.039
247	1077.03	509.81	0.004	0.027	0.008	0.038
248	1078.56	5559	0.02	0.063	0.016	0.01
249	1081.95	3370.14	0.009	0.043	0.004	0.07
250	1081.96	517.846	0.009	0.035	0.016	0.066
251	1085.35	5571.48	0.011	0.042	0.017	0.056
252	1087.1	3500.03	0.009	0.042	0.022	0.024
253	1111.76	24.7992	0.019	0.059	0.372	0.805
254	1113.74	121.207	0.079	0.183	0.353	0.781
255	1117.11	39.9118	0.052	0.108	0.353	0.815
256	1118.53	26.8165	0.069	0.154	0.373	0.865
257	1129.62	134.675	0.355	0.769	0.012	0.084
258	1129.93	41.7803	0.3	0.659	0.044	0.132
259	1130.62	90.6099	0.335	0.711	0.07	0.17
260	1133.82	96.2876	0.265	0.556	0.036	0.132
261	1139.68	241.632	0.035	0.095	0.088	0.182
262	1140.67	197.794	0.016	0.064	0.118	0.283
263	1142.55	201.456	0.053	0.143	0.079	0.198
264	1143.4	251.905	0.021	0.061	0.12	0.293
265	1143.99	128.411	0.152	0.359	0.015	0.055
266	1144.7	60.5504	0.11	0.259	0.04	0.095
267	1147.49	233.063	0.149	0.376	0.043	0.129
268	1147.49	115.89	0.173	0.438	0.067	0.162
269	1177.21	32.0937	0.009	0.033	0.314	0.499
270	1178.79	137.503	0.018	0.053	0.325	0.542
271	1180.22	75.3808	0.072	0.167	0.322	0.552
272	1180.88	41.9581	0.086	0.154	0.331	0.611
273	1183.87	168.631	0.38	0.656	0.054	0.125
274	1184.26	62.8913	0.332	0.578	0.069	0.124
275	1184.69	35.9652	0.395	0.7	0.091	0.178
276	1185.53	165.151	0.343	0.644	0.063	0.164
277	1239.77	5411.96	0.032	0.037	0.101	0.102
278	1240.78	1239.83	0.039	0.085	0.092	0.09
279	1241.22	7411.92	0.103	0.089	0.054	0.048
280	1241.3	5199.75	0.085	0.114	0.063	0.042
281	1242.97	1238.68	0.125	0.117	0.031	0.049
282	1244.48	7450.98	0.11	0.118	0.026	0.062
283	1245.1	1946.52	0.044	0.038	0.109	0.122
284	1245.51	10081.6	0.038	0.05	0.087	0.106
285	1263.84	7893.09	0.096	0.143	0.011	0.037
286	1264.35	2520.38	0.079	0.124	0.009	0.048
287	1265.74	12868.4	0.084	0.127	0.026	0.076
288	1266.56	7767.47	0.082	0.12	0.012	0.063
289	1267.87	104.352	0.031	0.084	0.054	0.14
290	1268.04	520.099	0.028	0.061	0.06	0.128
291	1270.97	419.566	0.013	0.039	0.08	0.214
292	1271.06	101.97	0.018	0.038	0.098	0.232
293	1364.12	306.162	0.031	0.118	0.276	0.405
294	1364.41	238.056	0.018	0.116	0.255	0.318
295	1367.01	176.946	0.055	0.131	0.273	0.383
296	1367.05	72.8573	0.036	0.107	0.242	0.401
297	1369.58	170.896	0.246	0.588	0.038	0.108
298	1370.94	179.618	0.202	0.454	0.052	0.164
299	1371.82	79.429	0.246	0.358	0.05	0.068
300	1371.93	160.168	0.307	0.454	0.092	0.189
301	1379.19	211.441	0.046	0.155	0.012	1.383
302	1379.27	121.928	0.056	0.147	0.026	1.412
303	1381.42	479.305	0.149	1.379	0.015	0.235
304	1381.73	217.99	0.136	1.291	0.059	0.809
305	1382.24	129.138	0.072	0.754	0.073	1.17
306	1382.31	470.521	0.042	0.088	0.102	1.437
307	1383.87	170.494	0.103	1.456	0.024	0.118
308	1384.7	125.958	0.082	1.507	0.054	0.171
309	1409.85	306.411	0.683	0.602	0.042	0.048
310	1410.04	65.0596	0.621	0.598	0.083	0.067
311	1410.88	48.8837	0.623	0.462	0.09	0.088
312	1410.93	279.943	0.696	0.516	0.063	0.077
313	1420.38	118.918	0.035	0.057	0.777	0.782
314	1421.2	1690.99	0.049	0.116	0.782	0.845
315	1422.29	256.825	0.102	0.26	0.727	0.861
316	1423.73	119.071	0.048	0.134	0.727	0.91
317	1477.3	838.412	0.016	0.218	0.058	0.286
318	1477.86	127.245	0.047	0.322	0.036	0.176
319	1478.45	20.6524	0.058	0.287	0.038	0.087
320	1479.58	271.524	0.006	0.065	0.067	0.305
321	1480.55	3082.33	0.029	0.314	0.041	0.196
322	1480.91	22.0056	0.063	0.136	0.098	0.176
323	1481.65	247.075	0.053	0.313	0.021	0.085
324	1482.67	3067.52	0.06	0.231	0.072	0.134
325	1524.85	594.705	0.021	0.444	0.153	1.942
326	1525.46	604.717	0.051	1.268	0.112	1.46
327	1526.89	1664.93	0.067	1.836	0.065	0.742
328	1527.48	577.459	0.085	1.711	0.115	1.509
329	1527.57	574.281	0.06	1.061	0.137	1.685
330	1529.44	1613.4	0.046	1.175	0.145	1.77
331	1531.06	2090.63	0.092	1.688	0.088	0.945
332	1533.16	3714.81	0.079	1.683	0.051	0.71
333	1564.29	3210.46	0.04	0.072	0.164	0.211
334	1564.29	1662.03	0.035	0.089	0.169	0.21
335	1565.37	3095.31	0.193	0.174	0.056	0.031
336	1565.6	3383.36	0.238	0.263	0.044	0.042
337	1566.24	134.48	0.169	0.175	0.124	0.163
338	1566.31	237.443	0.161	0.111	0.179	0.157
339	1567.25	200.904	0.117	0.061	0.19	0.178
340	1567.56	132.341	0.171	0.173	0.15	0.128
341	1594.69	284.848	0.02	0.951	0.059	2.397
342	1595.4	235.229	0.022	1.387	0.054	2.204
343	1595.79	407.32	0.03	1.847	0.037	1.449
344	1596.52	287.678	0.04	2.337	0.037	0.995
345	1597.07	124.86	0.027	2.357	0.033	1.33
346	1599.84	391.763	0.02	1.762	0.047	1.804
347	1600.79	284.726	0.014	1.876	0.057	1.729
348	1603.29	118.35	0.002	1.563	0.041	1.616
349	1687.42	69.5302	0.006	0.103	0.036	0.605
350	1687.57	42.5587	0.008	0.115	0.035	0.583
351	1691.09	186.588	0.045	0.433	0.028	0.433
352	1691.42	72.835	0.056	0.563	0.007	0.149
353	1691.49	46.1704	0.011	0.116	0.038	0.594
354	1691.55	184.037	0.048	0.514	0.023	0.418
355	1693.42	54.4348	0.055	0.572	0.012	0.152
356	1693.46	105.759	0.052	0.526	0.003	0.03
357	1704.94	268.541	0.004	0.05	0.086	0.849
358	1705.12	52.9229	0.002	0.125	0.087	0.915
359	1706.16	101.02	0.01	0.186	0.087	0.867
360	1706.52	271.634	0.022	0.598	0.059	0.64
361	1706.84	307.426	0.024	0.503	0.073	0.679
362	1707.26	1101.68	0.029	0.722	0.007	0.154
363	1708.99	41.9275	0.041	0.811	0.015	0.137
364	1709.24	312.172	0.044	0.831	0.002	0.026
365	2201.46	541.819	0.016	0.139	0.073	1.015
366	2203.19	20.2082	0.021	0.159	0.09	1.169
367	2207.29	96.88	0.021	0.141	0.091	1.014
368	2209.71	209.951	0.02	0.169	0.103	1.167
369	3205.4	14752.7	0.411	0.411	0.027	0.045
370	3207.45	1116.55	0.458	0.498	0.022	0.042
371	3210.91	2401.72	0.068	0.085	0.004	0.012
372	3211.02	14761.1	0.094	0.097	0.007	0.015
373	3215.09	4791.72	0.04	0.042	0.005	0.012
374	3215.16	20277.8	0.032	0.03	0.005	0.012
375	3221.64	13356.2	0.024	0.037	0.004	0.006
376	3221.66	4832.89	0.027	0.039	0.003	0.007
377	3224.59	20151.3	0.036	0.05	0.004	0.004
378	3224.62	13342.8	0.015	0.017	0.001	0.001
379	3226.38	3731.95	0.021	0.034	0.002	0.003
380	3227.58	9012.67	0.019	0.031	0.003	0.004
381	3230.27	876.569	0.393	0.621	0.046	0.045
382	3232.59	3794.13	0.251	0.386	0.029	0.031
383	3232.82	8947.62	0.016	0.018	0.005	0.01
384	3233.92	882.286	0.346	0.511	0.035	0.039
385	3235.22	257.436	0.016	0.022	0.002	0.003
386	3235.3	165.507	0.136	0.203	0.013	0.016
387	3236.56	3945.36	0.007	0.011	0.003	0.005
388	3236.64	265.315	0.009	0.012	0.003	0.005
389	3237.25	157.41	0.019	0.03	0.004	0.006
390	3237.33	3948.63	0.028	0.042	0.006	0.009
391	3237.62	737.649	0.019	0.026	0.004	0.005
392	3238.02	824.509	0.013	0.016	0.004	0.007
393	3241.37	2547.67	0.023	0.033	0.007	0.01
394	3242.36	738.669	0.027	0.038	0.007	0.01
395	3246.36	832.215	0.013	0.016	0.002	0.004
396	3246.49	2440.96	0.023	0.029	0.003	0.006
397	3247.7	624.118	0.016	0.026	0.007	0.01
398	3247.84	219.827	0.023	0.035	0.01	0.013
399	3248.34	168.576	0.003	0.003	0.004	0.008
400	3248.36	618.833	0.004	0.004	0.004	0.007
401	3252.85	214.919	0.007	0.009	0.003	0.004
402	3253.91	154.383	0.004	0.005	0.001	0.002
403	3259.62	394.35	0.011	0.018	0.002	0.002
404	3259.64	287.773	0.017	0.026	0.003	0.004
405	3312.77	1775.52	0.047	0.069	0.406	0.483
406	3314.55	416.777	0.038	0.059	0.417	0.502
407	3346.71	287.615	0.021	0.024	0.393	0.69
408	3348.62	1749.76	0.026	0.031	0.405	0.701
